# Supplementary material for: Hot-Melt Extrusion as an Effective Technique for Obtaining an Amorphous System of Curcumin and Piperine with Improved Properties Essential for Their Better Biological Activities
Source: Molecules. 2023 May 1;28(9):3848. doi: 10.3390/molecules28093848 (PMC10180276; doi:10.3390/molecules28093848)
Supplement: Supplementary file 1 [file molecules-28-03848-s001.zip]

Archive with 1 entries (1 files):
- molecules-2369763-supplementary.pdf
